# Supplementary material for: Lipidomics for Determining Giant Panda Responses in Serum and Feces Following Exposure to Different Amount of Bamboo Shoot Consumption: A First Step towards Lipidomic Atlas of Bamboo, Giant Panda Serum and Feces by Means of GC-MS and UHPLC-HRMS/MS
Source: Int J Mol Sci. 2022 Sep 29;23(19):11544. doi: 10.3390/ijms231911544 (PMC9569542; doi:10.3390/ijms231911544)
Supplement: Supplementary file 1 [file ijms-23-11544-s001.zip]

Archive with 1 entries (1 files):
- ijms-1949955-supplementary.pdf
